# Supplementary material for: Spatio-temporal variation of the endangered Dupont’s Lark diet across Iberia and Morocco
Source: PLoS One. 2024 Dec 11;19(12):e0301318. doi: 10.1371/journal.pone.0301318 (PMC11633968; doi:10.1371/journal.pone.0301318)
Supplement: S1 Table — Values are color coded according to FOO (darker shading indicates higher FOO). (XLSX) [file pone.0301318.s002.xlsx]

## Sheet: S1 Table
S1 Table. Frequency of occurrence (%) of prey orders and families in the diet of Dupont’s Lark calculated for each country, sex, phenological period and Spanish region. Values are color coded according to FOO (darker shading indicates higher FOO).
	COUNTRY		SEX		PHENOLOGICAL PERIOD		SPANISH REGION
ORDER	Spain	Morocco	Male	Female	Breeding season	Non-breeding season	Eastern Iberian Range	Ebro Valley	Northen Plateau	Southen Plateau	Western Iberian Range
Araneae	16.875	17.8571	17.01	16.67	18.1818	9.09091	20	13.3333	14.2857	13.3333	18.9189
Archaeognatha	2.5	0	2.72	0	1.81818	0	0	10	0	0	1.35135
Blattodea	1.875	3.57143	2.04	0	1.81818	0	4	0	7.14286	0	1.35135
Coleoptera	60	57.1429	58.5	75	56.3636	72.7273	72	66.6667	28.5714	60	60.8108
Diptera	25	14.2857	23.81	41.67	32.7273	18.1818	16	20	21.4286	26.6667	29.7297
Hemiptera	11.25	17.8571	10.88	16.67	10.9091	18.1818	8	10	14.2857	6.66667	13.5135
Hymenoptera	10.625	17.8571	10.88	8.33	10.9091	9.09091	12	16.6667	0	20	8.10811
Julida	33.125	46.4286	32.65	33.33	27.2727	0	44	36.6667	50	20	25.6757
Lepidoptera	41.875	28.5714	40.82	50	74.5455	54.5455	12	13.3333	14.2857	26.6667	72.973
Opiliones	3.75	3.57143	4.08	0	5.45455	0	0	0	14.2857	0	5.40541
Orthoptera	20.625	60.7143	20.41	25	10.9091	72.7273	20	26.6667	7.14286	53.3333	14.8649
Stylommatophora	0	3.57143	0	0	0	0	0	0	0	0	0
FAMILY	Spain	Morocco	Male	Female	Breeding season	Non-breeding season	Eastern Iberian Range	Ebro Valley	Northen Plateau	Southen Plateau	Western Iberian Range
Acrididae	20	60.7143	19.7279	25	10.9091	72.7273	20	23.3333	7.14286	53.3333	14.8649
Anobiidae	0	3.57143	0	0	0	0	0	0	0	0	0
Anthicidae	1.25	0	1.36054	0	0	0	0	6.66667	0	0	0
Anthomyiidae	0.625	0	0	8.33333	1.81818	0	0	0	0	0	1.35135
Aphididae	0.625	0	0.680272	0	0	0	0	0	7.14286	0	0
Araneidae	0	3.57143	0	0	0	0	0	0	0	0	0
Bibionidae	2.5	0	2.04082	8.33333	0	0	4	3.33333	14.2857	0	0
Blattellidae	0.625	3.57143	0.680272	0	1.81818	0	0	0	0	0	1.35135
Blattidae	0.625	0	0.680272	0	0	0	4	0	0	0	0
Calliphoridae	0.625	0	0.680272	0	0	0	0	0	0	6.66667	0
Carabidae	13.75	3.57143	12.2449	33.3333	21.8182	27.2727	0	10	0	13.3333	22.973
Cecidomyiidae	0.625	0	0.680272	0	1.81818	0	0	0	0	0	1.35135
Cerambycidae	1.875	0	2.04082	0	3.63636	0	0	0	0	0	4.05405
Chironomidae	1.25	0	0.680272	8.33333	1.81818	0	0	0	0	0	2.7027
Chloropidae	0.625	0	0.680272	0	1.81818	0	0	0	0	0	1.35135
Chrysomelidae	4.375	10.7143	4.08163	8.33333	9.09091	9.09091	0	0	0	6.66667	8.10811
Crambidae	3.75	0	2.04082	16.6667	7.27273	0	0	0	0	6.66667	6.75676
Culicidae	1.25	3.57143	1.36054	0	0	0	4	3.33333	0	0	0
Curculionidae	13.125	10.7143	11.5646	33.3333	12.7273	9.09091	16	10	7.14286	20	13.5135
Cydnidae	5.625	10.7143	5.44218	8.33333	9.09091	0	0	6.66667	0	0	9.45946
Ectobiidae	0.625	0	0.680272	0	0	0	0	0	7.14286	0	0
Elateridae	1.25	0	1.36054	0	3.63636	0	0	0	0	0	2.7027
Erebidae	2.5	0	2.04082	8.33333	5.45455	0	0	0	0	0	5.40541
Eresidae	0.625	0	0.680272	0	1.81818	0	0	0	0	0	1.35135
Erirhinidae	0	3.57143	0	0	0	0	0	0	0	0	0
Formicidae	9.375	3.57143	9.52381	8.33333	9.09091	9.09091	12	16.6667	0	13.3333	6.75676
Gelechiidae	3.125	0	2.72109	0	7.27273	9.09091	0	0	0	6.66667	5.40541
Geometridae	18.125	0	17.0068	25	32.7273	27.2727	0	6.66667	14.2857	6.66667	32.4324
Geotrupidae	1.875	0	1.36054	8.33333	3.63636	0	4	0	0	0	2.7027
Gnaphosidae	0.625	0	0.680272	0	0	0	0	0	0	0	1.35135
Histeridae	1.875	0	1.36054	8.33333	1.81818	0	4	0	0	0	2.7027
Ichneumonidae	0	10.7143	0	0	0	0	0	0	0	0	0
Julidae	33.125	46.4286	32.6531	33.3333	27.2727	0	44	36.6667	50	20	25.6757
Lasiocampidae	1.875	0	1.36054	8.33333	5.45455	0	0	0	0	0	4.05405
Lycosidae	7.5	3.57143	7.48299	8.33333	10.9091	9.09091	4	10	0	0	10.8108
Lygaeidae	0	0	0	0	0	9.09091	0	0	0	0	0
Machilidae	2.5	0	2.72109	0	1.81818	0	0	10	0	0	1.35135
Nitidulidae	1.25	3.57143	0.680272	0	1.81818	0	0	0	0	0	2.7027
Noctuidae	31.25	17.8571	31.2925	25	56.3636	27.2727	8	3.33333	7.14286	13.3333	59.4595
Nymphalidae	3.125	0	3.40136	0	3.63636	0	0	0	0	0	6.75676
Oxyopidae	0	3.57143	0	0	0	0	0	0	0	0	0
Pamphagidae	0.625	0	0.680272	0	0	0	0	3.33333	0	0	0
Pentatomidae	5	0	4.7619	8.33333	1.81818	9.09091	8	6.66667	0	0	5.40541
Perilampidae	0.625	0	0.680272	0	0	0	0	0	0	6.66667	0
Phalangiidae	3.75	3.57143	4.08163	0	5.45455	0	0	0	14.2857	0	5.40541
Philodromidae	1.25	0	1.36054	0	0	0	0	0	7.14286	6.66667	0
Pyralidae	1.25	0	1.36054	0	3.63636	9.09091	0	0	0	0	2.7027
Reduviidae	1.25	0	1.36054	0	0	0	4	0	0	6.66667	0
Salticidae	1.25	0	0.680272	8.33333	1.81818	0	0	0	0	0	2.7027
Saturniidae	1.875	3.57143	2.04082	0	3.63636	0	0	0	0	0	4.05405
Scarabaeidae	8.125	0	8.84354	0	5.45455	9.09091	12	16.6667	0	6.66667	5.40541
Sciaridae	0.625	7.14286	0.680272	0	1.81818	0	0	0	0	0	1.35135
Scirtidae	7.5	0	8.16327	0	0	0	24	10	7.14286	13.3333	0
Scutelleridae	0.625	0	0.680272	0	0	0	0	0	7.14286	0	0
Scythrididae	0.625	0	0.680272	0	1.81818	0	0	0	0	0	1.35135
Sphingidae	0.625	0	0.680272	0	1.81818	0	0	0	0	0	1.35135
Tabanidae	0.625	0	0.680272	0	1.81818	0	0	0	0	0	1.35135
Tachinidae	6.25	3.57143	6.80272	0	3.63636	0	8	10	7.14286	6.66667	2.7027
Tenebrionidae	25.625	32.1429	25.8503	25	21.8182	18.1818	36	43.3333	14.2857	6.66667	21.6216
Tephritidae	0.625	0	0.680272	0	1.81818	0	0	0	0	0	1.35135
Tipulidae	8.75	0	8.84354	8.33333	18.1818	0	4	0	0	13.3333	14.8649
Tortricidae	1.25	0	1.36054	0	1.81818	0	0	3.33333	0	0	1.35135
