# Supplementary material for: Spatio-temporal variation of the endangered Dupont’s Lark diet across Iberia and Morocco
Source: PLoS One. 2024 Dec 11;19(12):e0301318. doi: 10.1371/journal.pone.0301318 (PMC11633968; doi:10.1371/journal.pone.0301318)
Supplement: S3 Appendix — (XLSX) [file pone.0301318.s007.xlsx]

## Sheet: Table I
Table I. Prey items detected with the multi-marker approach in 199 fecal samples from Dupont's Lark adults captured in Spain and Morocco. MOTUs are sorted in decreasing frequency of occurrence.
MOTU_ID	Class	Order	Family	Genus	Species	Frequency of occurrence (%)	R004	R018	R020	R024	R025	R026	R029	R031	R032	R034	R036	R038	R039	R041	R042	R055	R056	R061	R071	R073	R079	R080	R081	R082	R085	R087	R093	R095	R098	R108	R109	R111	R112	R114	R117	R123	R124	R127	R128	R129	R131	R132	R133
Acrididae_01	Insecta	Orthoptera	Acrididae			27.6382	0	0	0	0	0	0	0	0	0	0	0	0	0	0	0	0	0	0	0	0	0	0	0	0	0	0	0	0	0	1	0	0	0	0	0	0	0	0	0	0	0	0	0
Agrotis sp._01	Insecta	Lepidoptera	Noctuidae	Agrotis		23.1156	0	0	1	1	1	0	0	0	0	0	1	1	0	1	1	0	0	0	1	1	1	1	1	0	1	1	0	0	1	0	1	0	1	1	1	1	1	0	1	1	1	0	0
Julidae_01	Diplopoda	Julida	Julidae			20.603	0	0	0	0	0	0	0	0	0	0	0	0	0	0	0	0	0	0	0	0	0	1	0	1	0	1	0	0	0	0	0	0	0	0	0	0	0	0	1	1	0	0	0
Dasypteroma thaumasia	Insecta	Lepidoptera	Geometridae	Dasypteroma	Dasypteroma thaumasia	11.0553	0	0	0	0	0	0	0	0	0	0	0	0	0	0	0	0	0	0	1	0	0	0	0	0	1	0	0	0	0	0	1	0	0	0	1	1	1	1	0	1	0	0	0
Tenebrionidae_01	Insecta	Coleoptera	Tenebrionidae			10.0503	0	0	0	0	0	1	0	0	0	0	0	0	0	0	0	0	0	0	0	0	0	0	0	0	0	0	1	0	0	1	0	0	0	0	0	0	0	0	0	0	0	0	0
Cylindroiulus sp._01	Diplopoda	Julida	Julidae	Cylindroiulus		8.54271	0	0	0	0	0	0	0	0	0	0	0	0	0	0	0	0	0	0	0	0	0	0	0	0	0	0	0	0	0	0	0	0	0	0	0	0	0	0	0	0	0	0	0
Tenebrionidae_02	Insecta	Coleoptera	Tenebrionidae			7.53769	0	0	0	0	0	0	0	0	0	0	0	0	0	0	0	0	0	0	0	0	0	0	0	0	0	0	0	0	0	0	0	0	0	0	0	0	0	0	0	0	0	0	0
Lycosidae_01	Arachnida	Araneae	Lycosidae			7.03518	0	0	0	1	0	0	0	0	0	1	0	0	0	0	0	0	0	0	0	0	0	0	0	1	0	0	1	0	0	0	0	0	0	0	0	0	0	0	1	0	0	0	0
Cydninae_01	Insecta	Hemiptera	Cydnidae			6.03015	0	0	0	0	0	1	0	0	0	0	0	0	0	0	0	0	0	1	0	0	0	0	0	0	0	0	0	0	0	1	0	0	0	0	0	0	0	0	1	0	0	0	0
Formicidae_01	Insecta	Hymenoptera	Formicidae			5.52764	1	0	0	0	0	0	0	0	0	0	0	0	0	0	0	0	0	0	0	0	0	0	0	0	1	0	0	0	0	0	0	0	0	0	0	0	0	0	0	0	0	0	0
Scirtidae_01	Insecta	Coleoptera	Scirtidae			5.52764	0	0	0	0	0	0	0	0	0	0	0	0	0	0	0	0	0	0	0	0	0	0	0	0	0	0	0	0	0	0	0	0	0	0	0	0	0	0	0	0	0	0	0
Tipula sp._01	Insecta	Diptera	Tipulidae	Tipula		5.52764	0	0	0	1	1	0	1	0	1	0	1	0	0	0	0	1	0	0	0	0	0	1	1	0	0	0	0	0	0	1	0	0	0	0	0	0	0	0	0	0	0	0	0
Brachyderini_01	Insecta	Coleoptera	Curculionidae			4.52261	0	0	0	0	0	0	0	0	0	0	0	0	0	0	0	0	0	0	0	0	0	0	0	0	0	0	0	0	0	0	0	0	0	0	0	0	0	0	0	0	0	0	0
Harpalus smaragdinus	Insecta	Coleoptera	Carabidae	Harpalus	Harpalus smaragdinus	4.52261	0	0	0	0	0	0	0	0	0	0	0	0	0	1	0	0	0	0	0	0	0	0	0	0	1	1	0	0	0	0	0	1	0	0	0	0	0	0	0	0	0	0	0
Pentatomidae_01	Insecta	Hemiptera	Pentatomidae			4.52261	0	0	0	0	0	0	0	0	0	0	0	0	0	0	0	0	0	0	0	0	0	0	0	0	0	0	0	0	0	0	0	0	0	0	0	0	0	0	0	0	0	0	1
Tenebrionidae_03	Insecta	Coleoptera	Tenebrionidae			4.52261	0	0	0	0	0	0	0	0	0	0	0	0	0	0	0	0	0	0	0	0	0	0	0	0	0	0	0	0	0	0	0	0	0	0	0	0	0	0	0	0	0	0	0
Entiminae_01	Insecta	Coleoptera	Curculionidae			4.0201	1	0	0	0	0	0	0	0	0	0	0	0	0	0	0	0	0	0	0	0	0	0	0	0	1	0	0	0	0	0	0	0	0	0	0	0	0	0	0	0	0	0	0
Tachinidae_01	Insecta	Diptera	Tachinidae			4.0201	0	0	0	0	0	0	0	0	0	0	0	0	0	0	0	0	0	0	0	0	0	0	0	0	0	0	0	0	0	0	0	0	0	0	0	0	0	0	0	0	0	1	0
Anisodactylus binotatus	Insecta	Coleoptera	Carabidae	Anisodactylus	Anisodactylus binotatus	3.51759	0	0	0	0	0	0	0	0	0	0	0	0	0	0	0	0	0	0	0	0	0	0	0	0	0	0	0	0	0	0	0	1	0	0	0	1	0	0	0	0	0	0	0
Tenebrionidae_04	Insecta	Coleoptera	Tenebrionidae			3.51759	1	0	0	0	0	0	0	0	0	0	0	0	0	0	0	0	1	1	0	0	0	0	0	0	0	0	0	1	0	0	0	0	0	0	0	0	0	0	0	0	0	0	0
Curculionidae_01	Insecta	Coleoptera	Curculionidae			3.01508	0	0	0	0	0	0	0	0	0	0	0	0	0	0	0	0	0	0	0	0	0	0	0	0	1	0	0	0	0	0	1	0	0	0	0	0	0	0	1	0	1	0	0
Entelegynae_01	Arachnida	Araneae				3.01508	0	0	0	0	0	0	0	0	0	0	0	0	0	0	0	0	0	0	0	0	0	0	0	1	0	0	0	0	0	0	0	0	0	0	0	0	0	0	0	0	0	0	0
Mygalomorphae_01	Arachnida	Araneae				3.01508	0	0	0	0	0	0	0	0	0	0	0	0	0	0	0	0	0	0	0	0	0	0	0	0	0	0	0	0	0	0	0	0	0	0	0	0	0	0	0	0	0	0	0
Phalangiinae_01	Arachnida	Opiliones	Phalangiidae			3.01508	1	0	0	0	0	0	1	0	0	1	0	0	0	0	0	0	0	0	0	0	0	0	0	0	0	0	0	0	0	0	0	0	0	0	0	0	0	0	0	0	0	0	0
Bryotropha sp._01	Insecta	Lepidoptera	Gelechiidae	Bryotropha		2.51256	0	0	0	0	0	0	0	0	0	0	0	0	0	0	0	0	0	0	0	1	0	0	0	0	0	0	0	0	0	0	0	0	1	0	0	0	0	0	0	1	0	0	0
Julidae_02	Diplopoda	Julida	Julidae			2.51256	0	0	0	0	0	0	1	0	0	0	0	0	0	0	0	1	0	0	0	0	0	0	0	0	0	0	0	0	0	0	0	0	0	0	0	0	0	0	0	0	0	0	0
Lepidoptera_02	Insecta	Lepidoptera				2.51256	0	0	0	0	0	0	0	0	0	0	0	0	0	0	0	0	0	0	0	0	0	0	0	0	0	0	0	0	0	0	0	0	0	0	0	0	0	0	0	0	0	0	0
Panpulmonata_01	Gastropoda					2.51256	0	0	0	0	0	0	0	0	0	0	0	0	0	0	0	0	0	0	0	0	0	0	0	0	0	0	0	0	0	0	0	0	0	0	0	0	0	1	0	0	0	0	0
Agrotis ipsilon	Insecta	Lepidoptera	Noctuidae	Agrotis	Agrotis ipsilon	2.01005	0	0	0	0	0	0	0	0	0	0	0	0	0	0	0	0	0	0	0	0	0	0	0	0	0	0	0	0	0	0	0	0	0	0	0	0	0	0	0	0	0	0	1
Carabidae_01	Insecta	Coleoptera	Carabidae			2.01005	0	0	0	0	0	0	0	0	0	0	0	0	0	0	0	0	0	0	0	0	0	0	0	0	0	0	0	0	0	1	0	0	0	0	0	0	0	0	0	0	0	0	0
Compsoptera jourdanaria	Insecta	Lepidoptera	Geometridae	Compsoptera	Compsoptera jourdanaria	2.01005	0	0	0	0	0	0	0	1	0	0	0	0	0	0	0	1	0	0	0	0	0	0	0	0	0	0	0	0	0	0	0	0	0	0	0	0	0	0	0	0	0	0	0
Dilophus femoratus	Insecta	Diptera	Bibionidae	Dilophus	femoratus	2.01005	0	0	0	0	0	0	0	0	0	0	0	0	0	0	0	0	0	0	0	0	0	0	0	0	0	0	0	0	0	0	0	0	0	0	0	0	0	0	0	0	0	0	0
Hipparchia semele_01	Insecta	Lepidoptera	Nymphalidae	Hipparchia	Hipparchia semele	2.01005	0	0	0	0	0	0	0	0	0	0	0	0	0	0	0	0	0	0	0	0	0	0	0	0	0	0	0	0	0	0	0	0	0	0	0	0	0	0	1	0	0	0	0
Hymenoplia lineolata	Insecta	Coleoptera	Scarabaeidae	Hymenoplia	Hymenoplia lineolata	2.01005	0	0	0	0	0	0	0	0	0	0	0	0	0	0	0	0	0	0	0	0	0	0	0	0	0	0	0	0	0	0	0	0	0	0	0	0	0	0	0	0	0	0	0
Lepidoptera_01	Insecta	Lepidoptera				2.01005	0	0	0	0	0	0	0	0	0	0	0	0	0	0	0	0	0	0	0	0	0	0	0	0	0	0	0	0	0	0	0	0	0	0	0	0	1	0	0	0	1	0	0
Myrmicinae_01	Insecta	Hymenoptera	Formicidae			2.01005	0	0	0	0	0	0	0	0	0	0	0	0	0	0	0	0	0	0	0	0	0	0	0	0	0	0	0	0	0	0	0	0	0	0	0	0	0	0	0	0	0	0	0
Oestroidea_01	Insecta	Diptera				2.01005	0	0	0	0	0	0	0	0	0	0	0	0	0	0	0	0	0	0	0	0	0	0	0	0	0	0	0	0	0	0	0	0	0	0	0	0	0	0	0	0	0	0	0
Bryophila raptricula	Insecta	Lepidoptera	Noctuidae	Bryophila	Bryophila raptricula	1.50754	0	0	0	0	0	0	0	0	0	0	0	0	0	0	0	0	0	0	0	0	0	0	0	0	0	0	0	0	0	0	0	0	0	0	0	0	0	0	0	0	0	0	0
Calamodes occitanaria	Insecta	Lepidoptera	Geometridae	Calamodes	Calamodes occitanaria	1.50754	0	0	0	0	0	0	0	1	0	0	0	0	0	0	0	0	0	0	0	0	0	0	0	0	0	0	0	0	0	0	0	0	0	0	0	0	0	0	0	0	0	0	0
Dicondylia_01	Insecta					1.50754	0	0	0	0	0	0	0	0	0	0	0	0	0	0	0	0	0	0	0	0	0	0	0	0	0	0	0	0	0	0	0	0	0	0	0	0	0	0	0	0	0	0	0
Exochus sp._01	Insecta	Hymenoptera	Ichneumonidae	Exochus		1.50754	0	0	0	0	0	0	0	0	0	0	0	0	0	0	0	0	0	0	0	0	0	0	0	0	0	0	0	0	0	0	0	0	0	0	0	0	0	0	0	0	0	0	0
Geotrupidae_01	Insecta	Coleoptera	Geotrupidae			1.50754	0	0	0	0	0	0	0	0	0	0	0	0	0	0	0	0	0	0	0	0	0	0	0	0	0	1	0	0	0	0	0	1	0	0	0	0	0	0	0	0	0	0	0
Machilidae_01	Insecta	Archaeognatha	Machilidae			1.50754	0	0	0	0	0	0	0	0	0	0	0	0	0	0	0	0	0	0	0	0	0	0	0	0	0	0	0	0	0	0	0	0	0	0	0	0	0	0	0	0	0	0	0
Margarinotus brunneus	Insecta	Coleoptera	Histeridae	Margarinotus	Margarinotus brunneus	1.50754	0	0	0	0	0	0	0	0	0	0	0	0	0	0	0	0	0	0	0	0	0	0	0	0	0	1	0	0	0	0	0	0	0	0	0	0	0	0	0	0	0	0	0
Melolonthinae_01	Insecta	Coleoptera	Scarabaeidae			1.50754	0	0	0	0	0	0	0	0	0	0	0	0	0	0	0	0	0	0	0	0	0	0	0	0	0	0	0	0	0	0	0	0	0	0	0	0	0	0	0	0	0	0	0
Orgyia sp._01	Insecta	Lepidoptera	Erebidae	Orgyia		1.50754	0	0	0	0	0	0	0	0	0	0	0	0	0	0	0	0	0	0	0	0	0	0	0	0	0	0	0	0	0	0	0	0	0	0	0	0	0	0	1	0	0	0	0
Saturnia sp._01	Insecta	Lepidoptera	Saturniidae	Saturnia		1.50754	0	0	0	0	1	0	0	0	0	0	0	0	0	0	0	0	0	0	0	0	0	0	0	0	0	0	0	0	0	0	0	0	0	0	0	0	0	0	0	0	0	0	0
Selidosema taeniolaria	Insecta	Lepidoptera	Geometridae	Selidosema	Selidosema taeniolaria	1.50754	0	0	0	0	0	0	0	0	0	0	0	0	0	0	0	0	0	0	0	0	0	0	0	0	0	1	0	0	0	0	0	0	0	0	0	0	0	1	0	0	0	0	0
Spodoptera sp._01	Insecta	Lepidoptera	Noctuidae	Spodoptera		1.50754	0	0	0	0	0	0	0	0	0	0	0	0	0	0	0	0	0	0	0	0	0	0	0	0	0	0	0	0	0	0	0	0	0	0	0	0	0	0	0	0	0	0	0
Titanio tarraconensis	Insecta	Lepidoptera	Crambidae	Titanio	Titanio tarraconensis	1.50754	0	1	0	0	0	0	0	0	0	0	0	0	0	1	0	0	0	0	0	0	0	0	0	0	0	0	0	0	0	0	0	0	0	0	0	0	0	0	0	0	0	0	0
Acanthogethes brevis	Insecta	Coleoptera	Nitidulidae	Acanthogethes	Acanthogethes brevis	1.00503	0	0	0	0	0	0	0	0	0	0	0	0	0	0	0	0	0	0	0	0	0	0	0	0	0	0	0	0	0	0	0	0	0	0	0	0	0	0	0	1	0	0	0
Agrotis pierreti	Insecta	Lepidoptera	Noctuidae	Agrotis	Agrotis pierreti	1.00503	0	0	0	0	0	0	0	0	0	0	0	0	0	0	0	0	0	0	0	0	0	0	0	0	0	0	0	0	0	0	0	0	0	0	0	0	0	0	0	0	0	0	0
Agrotis trux	Insecta	Lepidoptera	Noctuidae	Agrotis	Agrotis trux	1.00503	0	0	0	0	0	0	0	0	0	0	0	0	0	0	0	0	0	0	0	0	1	0	0	0	0	0	0	0	0	0	0	0	0	0	0	0	0	0	0	0	0	0	0
Ancylosis cinnamomella	Insecta	Lepidoptera	Pyralidae	Ancylosis	Ancylosis cinnamomella	1.00503	0	0	0	0	0	0	0	0	0	0	0	0	0	0	0	0	0	0	0	1	0	0	0	0	0	0	0	0	0	0	0	0	1	0	0	0	0	0	0	0	0	0	0
Araneomorphae_01	Arachnida	Araneae				1.00503	0	0	0	0	0	0	0	0	0	0	0	0	0	0	0	0	0	0	0	0	0	0	0	0	0	0	0	0	0	0	0	0	0	0	0	0	0	0	0	0	0	0	0
Athroolopha pennigeraria	Insecta	Lepidoptera	Geometridae	Athroolopha	Athroolopha pennigeraria	1.00503	0	0	0	0	0	0	0	0	0	0	0	0	0	0	0	0	0	0	0	0	0	0	0	0	0	0	0	0	0	0	0	0	0	0	0	0	0	0	0	0	0	0	0
Blattellinae_01	Insecta	Blattodea	Blattellidae			1.00503	0	0	0	0	0	0	0	0	0	0	0	0	0	0	0	0	0	0	0	0	0	0	0	0	0	0	1	0	0	0	0	0	0	0	0	0	0	0	0	0	0	0	0
Calathus mollis_01	Insecta	Coleoptera	Carabidae	Calathus	Calathus mollis	1.00503	0	0	0	0	0	0	0	0	0	0	0	0	0	0	0	0	0	0	0	0	0	0	0	0	0	0	0	0	0	0	0	0	0	0	0	0	0	0	0	0	0	0	0
Cardiophorus sp._01	Insecta	Coleoptera	Elateridae	Cardiophorus		1.00503	0	0	0	0	0	0	0	0	0	0	0	0	0	0	0	0	0	0	0	0	0	0	0	0	0	0	0	0	0	0	0	0	0	0	0	0	0	0	0	0	0	0	1
Chironomidae_01	Insecta	Diptera	Chironomidae			1.00503	0	0	0	0	0	0	0	0	0	0	0	0	0	0	0	0	0	0	0	0	0	0	0	0	0	0	0	0	0	0	0	0	0	0	0	0	0	0	0	0	0	0	0
Chrysomelini_01	Insecta	Coleoptera	Chrysomelidae			1.00503	0	0	0	0	0	0	1	0	0	0	0	0	0	0	0	0	0	0	0	0	0	0	0	0	0	0	0	0	0	0	0	0	0	0	0	0	0	0	1	0	0	0	0
Cryptocephalus primarius_01	Insecta	Coleoptera	Chrysomelidae	Cryptocephalus	Cryptocephalus primarius	1.00503	0	0	0	0	0	0	0	0	0	0	0	0	0	0	0	0	0	0	0	0	0	0	0	0	0	1	0	0	0	0	0	0	0	0	0	0	0	0	0	0	0	0	0
Delphacidae_01	Insecta	Diptera	Culicidae			1.00503	0	0	0	0	0	0	0	0	0	0	0	0	0	0	0	0	0	0	0	0	0	0	0	0	0	0	0	0	0	0	0	0	0	0	0	0	0	0	0	0	0	0	0
Diptera_01	Insecta	Diptera				1.00503	0	0	0	0	0	0	0	0	0	0	0	0	0	0	0	0	0	0	0	0	0	0	0	0	0	0	0	0	0	0	0	0	0	0	0	0	0	0	0	0	0	0	0
Euxoa temera	Insecta	Lepidoptera	Noctuidae	Euxoa	Euxoa temera	1.00503	0	0	0	0	0	1	0	0	0	0	0	0	0	0	0	0	0	0	0	0	0	0	0	0	0	0	0	0	0	0	0	0	0	0	0	0	0	0	0	0	0	0	0
Notoxus monoceros	Insecta	Coleoptera	Anthicidae	Notoxus	Notoxus monoceros	1.00503	0	0	0	0	0	0	0	0	0	0	0	0	0	0	0	0	0	0	0	0	0	0	0	0	0	0	0	0	0	0	0	0	0	0	0	0	0	0	0	0	0	0	0
Obtectomera_01	Insecta	Lepidoptera				1.00503	1	0	0	0	0	0	0	0	0	0	0	0	0	0	0	0	0	0	0	0	0	0	0	0	0	0	0	0	0	0	0	0	0	0	0	0	0	0	0	0	0	0	0
Ommatoiulus rutilans	Diplopoda	Julida	Julidae	Ommatoiulus	Ommatoiulus rutilans	1.00503	0	0	0	0	0	0	0	0	0	0	0	0	0	0	0	0	0	0	0	0	0	0	0	0	0	0	0	0	0	0	0	0	0	0	0	0	0	0	0	0	0	0	0
Ostrinia sp._01	Insecta	Lepidoptera	Crambidae	Ostrinia		1.00503	0	0	0	0	0	0	0	0	0	0	0	0	0	0	0	0	0	0	0	0	0	0	0	0	0	0	0	0	0	0	0	0	0	0	0	0	0	0	0	1	0	0	0
Petrophora convergata	Insecta	Lepidoptera	Geometridae	Petrophora	Petrophora convergata	1.00503	0	0	0	0	0	0	0	0	0	0	0	0	0	0	0	0	0	0	0	0	0	0	0	0	0	0	0	0	0	0	0	0	0	0	0	0	0	0	0	0	0	0	1
Polymixis argillaceago	Insecta	Lepidoptera	Noctuidae	Polymixis	Polymixis argillaceago	1.00503	0	0	0	0	0	0	0	0	0	0	0	0	0	0	0	0	0	0	0	0	0	0	0	0	0	0	0	0	0	0	0	0	0	0	0	0	1	0	0	0	0	0	0
Reduviidae_01	Insecta	Hemiptera	Reduviidae			1.00503	0	0	0	0	0	0	0	0	0	0	0	0	0	0	0	0	0	0	0	0	0	0	0	0	0	0	0	0	0	0	0	0	0	0	0	0	0	0	0	0	0	0	0
Scarabaeidae_01	Insecta	Coleoptera	Scarabaeidae			1.00503	0	0	0	0	0	0	0	0	0	0	0	0	0	0	0	0	0	0	0	0	0	0	0	0	0	0	0	0	0	0	0	0	0	0	0	0	0	0	0	0	0	1	0
Scarabaeinae_01	Insecta	Coleoptera	Scarabaeidae			1.00503	0	0	0	0	0	0	0	0	0	0	0	0	0	0	0	0	0	0	0	0	0	0	0	0	0	0	0	0	0	0	0	0	0	0	0	0	0	0	0	0	0	0	0
Sciaridae_01	Insecta	Diptera	Sciaridae			1.00503	0	0	0	0	0	0	0	0	0	0	0	0	0	0	0	0	0	0	0	0	0	0	0	0	0	0	0	0	0	0	0	0	0	0	0	0	0	0	0	0	0	0	0
Scirtidae_02	Insecta	Coleoptera	Scirtidae			1.00503	0	0	0	0	0	0	0	0	0	0	0	0	0	0	0	0	0	0	0	0	0	0	0	0	0	0	0	0	0	0	0	0	0	0	0	0	0	0	0	0	0	0	0
Sitona striatellus	Insecta	Coleoptera	Curculionidae	Sitona	Sitona striatellus	1.00503	0	0	0	0	0	0	0	0	0	0	0	0	0	0	0	0	0	0	0	0	0	0	0	0	0	0	0	0	0	0	0	0	0	0	0	0	0	0	0	0	0	0	0
Tapinoma sp._01	Insecta	Hymenoptera	Formicidae	Tapinoma		1.00503	0	0	0	0	0	0	0	0	0	0	0	0	0	0	0	0	0	0	0	0	0	0	0	0	0	0	0	0	0	0	0	0	0	0	0	0	0	0	0	0	0	0	0
Acanthogethes sp._01	Insecta	Coleoptera	Nitidulidae	Acanthogethes		0.502513	0	0	0	0	0	0	0	0	0	0	0	0	0	0	0	0	0	0	0	0	0	0	0	0	0	0	0	0	0	0	0	0	0	0	0	0	0	0	0	0	0	0	0
Acinopus picipes	Insecta	Coleoptera	Carabidae	Acinopus	Acinopus picipes	0.502513	0	0	0	0	0	0	0	0	0	0	0	0	0	0	0	0	0	0	0	0	0	0	0	0	0	0	0	0	0	0	0	0	0	0	0	0	0	0	0	0	0	0	0
Adexius sp._01	Insecta	Coleoptera	Curculionidae	Adexius		0.502513	0	0	0	0	0	0	0	0	0	0	0	0	0	0	0	0	0	0	0	0	0	0	0	0	0	0	0	0	0	0	0	0	0	0	0	0	0	0	0	0	0	0	0
Agonum sp._01	Insecta	Coleoptera	Carabidae	Agonum		0.502513	0	0	0	0	0	0	0	0	0	0	0	0	0	0	0	0	0	0	0	0	0	0	0	0	0	0	0	0	0	0	0	0	0	0	0	0	0	0	0	0	0	0	0
Agriphila geniculea	Insecta	Lepidoptera	Crambidae	Agriphila	Agriphila geniculea	0.502513	0	0	0	0	0	0	0	0	0	0	0	0	0	0	0	0	0	0	0	0	1	0	0	0	0	0	0	0	0	0	0	0	0	0	0	0	0	0	0	0	0	0	0
Amara sp._01	Insecta	Coleoptera	Carabidae	Amara		0.502513	0	0	0	0	0	0	0	0	0	0	0	0	0	0	0	0	0	0	0	0	0	0	0	0	0	0	0	0	0	0	0	0	0	0	0	0	0	0	0	0	0	0	0
Amphimallon solstitiale_01	Insecta	Coleoptera	Scarabaeidae	Amphimallon	Amphimallon solstitiale	0.502513	0	0	0	0	0	0	0	0	0	0	0	0	0	0	0	0	0	0	0	0	0	0	0	0	0	0	0	0	0	0	0	0	0	0	0	0	0	0	0	0	0	0	0
Amphimallon solstitiale_02	Insecta	Coleoptera	Scarabaeidae	Amphimallon	Amphimallon solstitiale	0.502513	0	0	0	0	0	0	0	0	0	0	0	0	0	0	0	0	0	0	0	0	0	0	0	0	0	0	1	0	0	0	0	0	0	0	0	0	0	0	0	0	0	0	0
Aphis gossypii	Insecta	Hemiptera	Aphididae	Aphis	Aphis gossypii	0.502513	0	0	0	0	0	0	0	0	0	0	0	0	0	0	0	0	0	0	0	0	0	0	0	0	0	0	0	0	0	0	0	0	0	0	0	0	0	0	0	0	0	0	0
Araneae_01	Arachnida	Araneae				0.502513	0	0	0	0	0	0	0	0	0	0	0	0	0	0	0	0	0	0	0	0	0	0	0	0	0	0	0	0	0	0	0	0	0	0	0	0	0	0	0	0	0	0	0
Araneidae_01	Arachnida	Araneae	Araneidae			0.502513	0	0	0	0	0	0	0	0	0	0	0	0	0	0	0	0	0	0	0	0	0	0	0	0	0	0	0	0	0	0	0	0	0	0	0	0	0	0	0	0	0	0	0
Araneomorphae_02	Arachnida	Araneae				0.502513	0	0	0	0	0	0	0	0	0	0	0	0	0	0	0	0	0	0	0	0	0	0	0	0	0	0	0	0	0	0	0	0	0	0	0	0	0	0	0	0	0	0	0
Asida sericea	Insecta	Coleoptera	Tenebrionidae	Asida	Asida sericea	0.502513	0	0	0	0	0	0	0	0	0	0	0	0	0	0	0	0	0	0	0	0	0	0	0	0	0	0	0	0	0	0	0	0	0	0	0	0	0	0	0	0	0	0	0
Blaps sp._01	Insecta	Coleoptera	Tenebrionidae	Blaps		0.502513	0	0	0	0	0	0	0	0	0	0	0	0	0	0	0	0	0	0	0	0	0	0	0	0	0	0	0	0	0	0	0	0	0	0	0	0	0	0	0	0	0	0	0
Blattidae_01	Insecta	Blattodea	Blattidae			0.502513	0	0	0	0	0	0	0	0	0	0	0	0	0	0	0	0	0	0	0	0	0	0	0	0	0	0	0	0	0	0	0	0	0	0	0	0	0	0	0	0	0	0	0
Blepharipa sp._01	Insecta	Diptera	Tachinidae	Blepharipa		0.502513	0	0	0	0	0	0	0	0	0	0	0	0	0	0	0	0	0	0	0	0	0	0	0	0	0	0	0	0	0	0	0	0	0	0	0	0	0	0	0	0	0	0	0
Brachyderini_02	Insecta	Coleoptera	Curculionidae			0.502513	0	0	0	0	0	0	0	0	0	0	0	0	0	0	0	0	0	0	0	0	0	0	0	0	0	0	0	0	0	0	0	0	0	0	0	0	0	0	0	0	0	0	0
Brachyderini_03	Insecta	Coleoptera	Curculionidae			0.502513	0	0	0	0	0	0	0	0	0	0	0	0	0	0	0	0	0	0	0	0	0	0	0	0	0	0	0	0	0	0	0	0	0	0	0	0	0	0	0	0	0	0	0
Bryotropha plebejella	Insecta	Lepidoptera	Gelechiidae	Bryotropha	Bryotropha plebejella	0.502513	0	0	0	0	0	0	0	0	0	0	0	0	0	0	0	0	0	0	0	0	0	0	0	0	0	0	0	0	0	0	0	0	0	0	0	0	0	0	0	0	0	0	0
Calathus cinctus_01	Insecta	Coleoptera	Carabidae	Calathus	Calathus cinctus	0.502513	0	0	0	0	0	0	0	0	0	0	0	0	0	0	0	0	0	0	0	0	0	0	0	0	0	0	0	0	0	0	0	0	0	0	0	0	0	0	0	0	0	0	0
Calathus cinctus_02	Insecta	Coleoptera	Carabidae	Calathus	Calathus cinctus	0.502513	0	0	0	0	0	0	0	0	0	0	0	0	0	0	0	0	0	0	0	0	0	0	0	0	0	0	0	0	0	0	0	0	0	0	0	0	0	0	0	0	0	0	0
Calathus mollis_02	Insecta	Coleoptera	Carabidae	Calathus	Calathus mollis	0.502513	0	0	0	0	0	0	0	0	0	0	0	0	0	0	0	0	0	0	0	0	0	0	0	0	0	0	0	0	0	0	0	0	0	0	0	0	0	0	0	0	0	0	0
Camponotus aethiops	Insecta	Hymenoptera	Formicidae	Camponotus	Camponotus aethiops	0.502513	0	0	0	0	0	0	0	0	0	0	0	0	0	0	0	0	0	0	0	0	0	0	0	0	0	1	0	0	0	0	0	0	0	0	0	0	0	0	0	0	0	0	0
Carabus lusitanicus	Insecta	Coleoptera	Carabidae	Carabus	Carabus lusitanicus	0.502513	0	0	0	0	0	0	0	0	0	0	0	0	0	0	0	0	0	0	0	0	0	0	0	0	0	0	0	0	0	0	0	0	0	0	0	0	0	0	0	0	0	0	0
Cecidomyiidae_01	Insecta	Diptera	Cecidomyiidae			0.502513	0	0	0	0	0	0	0	0	0	0	0	0	0	0	0	0	0	0	0	0	0	0	0	0	0	0	0	0	0	0	0	0	0	0	0	0	1	0	0	0	0	0	0
Cetoniinae_01	Insecta	Coleoptera	Scarabaeidae			0.502513	0	0	0	0	0	0	0	0	0	0	0	0	0	0	0	0	0	0	0	0	0	0	0	0	0	0	0	0	0	0	0	0	0	0	0	0	0	0	0	0	0	0	0
Chemerina caliginearia	Insecta	Lepidoptera	Geometridae	Chemerina	Chemerina caliginearia	0.502513	0	0	0	0	0	0	0	0	0	0	0	0	0	0	0	0	0	0	0	0	0	0	0	0	0	0	0	0	0	0	0	0	0	0	0	0	0	0	0	0	0	0	0
Chilotomina oberthuri	Insecta	Coleoptera	Chrysomelidae	Chilotomina	Chilotomina oberthuri	0.502513	0	0	0	0	0	0	0	0	0	0	0	0	0	0	0	0	0	0	0	0	0	0	0	0	0	0	0	0	0	0	0	0	0	0	0	0	0	0	0	0	0	0	0
Chloropidae_01	Insecta	Diptera	Chloropidae			0.502513	0	0	0	0	0	0	0	0	0	0	0	0	1	0	0	0	0	0	0	0	0	0	0	0	0	0	0	0	0	0	0	0	0	0	0	0	0	0	0	0	0	0	0
Chondrostega vandalicia	Insecta	Lepidoptera	Lasiocampidae	Chondrostega	Chondrostega vandalicia	0.502513	0	1	0	0	0	0	0	0	0	0	0	0	0	0	0	0	0	0	0	0	0	0	0	0	0	0	0	0	0	0	0	0	0	0	0	0	0	0	0	0	0	0	0
Chorthippus sp._01	Insecta	Orthoptera	Acrididae	Chorthippus		0.502513	0	0	0	0	0	0	0	0	0	0	0	0	0	0	0	0	0	0	0	0	0	0	0	0	0	0	0	0	0	0	0	0	0	0	0	0	0	0	0	0	0	0	0
Cleroidea_01	Insecta	Coleoptera				0.502513	0	0	0	0	0	0	0	0	0	0	0	0	0	0	0	0	0	0	0	0	0	0	0	0	0	0	0	0	0	0	0	0	0	0	0	0	0	0	0	0	0	0	0
Clytrinae_01	Insecta	Coleoptera	Chrysomelidae			0.502513	0	0	0	0	0	0	0	0	0	0	0	0	0	0	0	0	0	0	0	0	0	0	0	0	0	0	0	0	0	0	0	0	0	0	0	0	0	0	0	0	0	0	0
Coleoptera_01	Insecta	Coleoptera				0.502513	0	0	0	0	0	0	0	0	0	0	0	0	1	0	0	0	0	0	0	0	0	0	0	0	0	0	0	0	0	0	0	0	0	0	0	0	0	0	0	0	0	0	0
Crocidosema plebejana	Insecta	Lepidoptera	Tortricidae	Crocidosema	Crocidosema plebejana	0.502513	0	0	0	0	0	0	0	0	0	0	0	0	0	0	0	0	0	0	0	1	0	0	0	0	0	0	0	0	0	0	0	0	0	0	0	0	0	0	0	0	0	0	0
Cryptocephalus primarius_02	Insecta	Coleoptera	Chrysomelidae	Cryptocephalus	Cryptocephalus primarius	0.502513	0	0	0	0	0	0	0	0	0	0	0	0	0	0	0	0	0	0	0	0	0	0	0	0	0	0	0	0	0	0	0	0	0	0	0	0	0	0	0	0	0	0	0
Cryptocephalus sp._01	Insecta	Coleoptera	Chrysomelidae	Cryptocephalus		0.502513	0	0	0	0	0	0	0	0	0	0	0	0	0	0	0	0	0	0	0	0	0	0	0	0	0	0	0	0	0	0	0	0	0	0	0	0	0	0	0	0	0	0	0
Culicidae_01	Insecta	Diptera	Culicidae			0.502513	0	0	0	0	0	0	0	0	0	0	0	0	0	0	0	0	0	0	0	0	0	0	0	0	0	0	0	0	0	0	0	0	0	0	0	0	0	0	0	0	0	0	0
Culiseta sp._01	Insecta	Diptera	Tipulidae	Culiseta		0.502513	0	0	0	0	0	0	0	0	0	0	0	0	0	0	0	0	0	0	0	0	0	0	0	0	0	0	0	0	0	0	0	0	0	0	0	0	0	0	0	0	0	0	0
Cydia pomonella	Insecta	Lepidoptera	Tortricidae	Cydia	Cydia pomonella	0.502513	0	0	0	0	0	0	0	0	0	0	0	0	0	0	0	0	0	0	0	0	0	0	0	0	0	0	0	0	0	0	0	0	0	0	0	0	0	0	0	0	0	0	0
Delia sp._01	Insecta	Diptera	Anthomyiidae	Delia		0.502513	0	0	0	0	0	0	0	0	0	0	0	0	0	0	0	0	0	0	0	0	0	0	0	0	0	0	0	0	0	0	0	0	0	0	0	0	0	0	0	0	0	0	0
Diptera_02	Insecta	Diptera				0.502513	0	1	0	0	0	0	0	0	0	0	0	0	0	0	0	0	0	0	0	0	0	0	0	0	0	0	0	0	0	0	0	0	0	0	0	0	0	0	0	0	0	0	0
Ditrysia_01	Insecta	Lepidoptera				0.502513	0	0	0	0	0	0	0	0	0	0	0	0	0	0	0	0	0	0	0	0	0	0	0	0	0	0	0	0	0	0	0	0	0	0	0	0	0	0	0	0	0	0	0
Ditrysia_02	Insecta	Lepidoptera				0.502513	0	0	0	0	0	0	0	0	0	0	0	0	0	0	0	0	0	0	0	0	0	0	0	0	0	0	0	0	0	0	0	0	0	0	0	0	0	0	0	0	0	0	0
Dyscia distinctaria	Insecta	Lepidoptera	Geometridae	Dyscia	Dyscia distinctaria	0.502513	0	0	0	0	0	0	0	0	0	0	0	0	0	0	0	1	0	0	0	0	0	0	0	0	0	0	0	0	0	0	0	0	0	0	0	0	0	0	0	0	0	0	0
Ectobius sp._01	Insecta	Blattodea	Ectobiidae	Ectobius		0.502513	0	0	0	0	0	0	0	0	0	0	0	0	0	0	0	0	0	0	0	0	0	0	0	0	0	0	0	0	0	0	0	0	0	0	0	0	0	0	0	0	0	0	0
Eresus sp._01	Arachnida	Araneae	Eresidae	Eresus		0.502513	0	0	0	0	0	0	0	0	0	0	0	1	0	0	0	0	0	0	0	0	0	0	0	0	0	0	0	0	0	0	0	0	0	0	0	0	0	0	0	0	0	0	0
Euxoa sp._01	Insecta	Lepidoptera	Noctuidae	Euxoa		0.502513	0	0	0	0	0	0	0	0	0	0	0	0	0	0	0	0	0	0	0	0	0	0	0	0	0	0	0	0	0	0	0	0	0	0	0	0	0	0	0	0	0	0	0
Fulgoroidea_02	Insecta	Hemiptera				0.502513	0	0	0	0	0	0	0	0	0	0	0	0	0	0	0	0	0	0	0	0	0	0	0	0	0	0	0	0	0	0	0	0	0	0	0	0	0	0	0	0	0	0	0
Galeruca interrupta	Insecta	Coleoptera	Chrysomelidae	Galeruca	Galeruca interrupta	0.502513	0	0	0	0	0	0	0	0	0	0	0	0	0	0	0	0	0	0	0	0	0	0	0	0	0	0	0	0	0	0	0	0	0	0	0	0	0	0	0	0	0	0	0
Galerucini_01	Insecta	Coleoptera	Chrysomelidae			0.502513	0	0	0	0	0	0	0	0	0	0	0	0	0	0	0	0	0	0	0	0	0	0	0	0	0	0	0	0	0	0	0	0	0	0	0	0	0	0	0	0	0	1	0
Haplodrassus macellinus	Arachnida	Araneae	Gnaphosidae	Haplodrassus	Haplodrassus macellinus	0.502513	0	0	0	0	0	0	0	0	0	0	0	0	0	0	0	0	0	0	0	0	0	0	0	0	0	0	0	0	0	0	0	0	0	0	0	0	0	0	0	0	0	0	0
Harpalini_01	Insecta	Coleoptera	Carabidae			0.502513	0	0	0	1	0	0	0	0	0	0	0	0	0	0	0	0	0	0	0	0	0	0	0	0	0	0	0	0	0	0	0	0	0	0	0	0	0	0	0	0	0	0	0
Harpalus honestus	Insecta	Coleoptera	Carabidae	Harpalus	Harpalus honestus	0.502513	0	0	0	0	0	0	0	0	0	0	0	0	0	0	0	0	0	0	0	0	0	0	0	0	0	0	0	0	0	0	0	0	0	0	0	0	0	0	0	0	0	0	0
Helminthomorpha_01	Diplopoda					0.502513	0	0	0	0	0	0	0	0	0	0	0	0	0	0	0	0	0	0	0	0	0	0	0	0	0	0	0	0	0	0	0	0	0	0	0	0	0	0	0	0	0	0	0
Helminthomorpha_02	Diplopoda					0.502513	0	0	0	0	0	0	0	0	0	0	0	0	0	0	0	0	0	0	0	0	0	0	0	0	0	0	0	0	0	0	0	0	0	0	0	0	0	0	0	0	0	0	0
Hipparchia semele_02	Insecta	Lepidoptera	Nymphalidae	Hipparchia	Hipparchia semele	0.502513	0	0	0	0	0	0	0	0	0	0	0	0	0	0	0	0	0	0	0	0	0	0	0	0	0	0	0	0	0	0	0	0	0	0	0	0	0	0	0	0	0	0	0
Hybomitra sp._01	Insecta	Diptera	Tabanidae	Hybomitra		0.502513	0	0	0	0	0	0	0	0	0	0	0	0	0	0	0	0	0	0	0	0	0	0	0	0	0	0	0	0	0	0	0	0	0	0	0	0	0	0	0	0	0	0	0
Hymenoptera_01	Insecta	Hymenoptera				0.502513	0	0	0	0	0	0	0	0	0	0	0	0	0	0	0	0	0	0	0	0	0	0	0	0	0	0	0	0	0	0	0	0	0	0	0	0	0	0	0	0	0	0	0
Iberodorcadion isernii	Insecta	Coleoptera	Cerambycidae	Iberodorcadion	Iberodorcadion isernii	0.502513	0	0	0	0	1	0	0	0	0	0	0	0	0	0	0	0	0	0	0	0	0	0	0	0	0	0	0	0	0	0	0	0	0	0	0	0	0	0	0	0	0	0	0
Ichneumonoidea_01	Insecta	Hymenoptera				0.502513	0	0	0	0	0	0	0	0	0	0	0	0	0	0	0	0	0	0	0	0	0	0	0	0	0	0	0	0	0	0	0	0	0	0	0	0	0	0	1	0	0	0	0
Lasiocampa trifolii	Insecta	Lepidoptera	Lasiocampidae	Lasiocampa	Lasiocampa trifolii	0.502513	0	0	0	0	0	0	0	0	0	0	0	0	0	0	0	0	0	0	0	0	0	0	0	0	0	0	0	0	0	1	0	0	0	0	0	0	0	0	0	0	0	0	0
Lasioderma serricorne	Insecta	Coleoptera	Anobiidae	Lasioderma	Lasioderma serricorne	0.502513	0	0	0	0	0	0	0	0	0	0	0	0	0	0	0	0	0	0	0	0	0	0	0	0	0	0	0	0	0	0	0	0	0	0	0	0	0	0	0	0	0	0	0
Lepidoptera_03	Insecta	Lepidoptera				0.502513	0	0	0	0	0	0	0	0	0	0	0	0	0	0	0	0	0	0	0	0	0	0	0	0	0	0	0	0	0	0	0	0	0	0	0	0	0	0	0	0	0	0	0
Lucilia sericata	Insecta	Diptera	Calliphoridae	Lucilia	Lucilia sericata	0.502513	0	0	0	0	0	0	0	0	0	0	0	0	0	0	0	0	0	0	0	0	0	0	0	0	0	0	0	0	0	0	0	0	0	0	0	0	0	0	0	0	0	0	0
Machilidae_02	Insecta	Archaeognatha	Machilidae			0.502513	0	0	0	0	0	0	0	0	0	0	0	0	0	0	0	0	0	0	0	0	0	0	0	0	0	0	0	0	0	0	0	0	0	0	0	0	0	0	0	0	0	0	0
Macrothylacia rubi	Insecta	Lepidoptera	Lasiocampidae	Macrothylacia	Macrothylacia rubi	0.502513	0	0	0	0	0	0	0	0	0	0	0	0	0	0	0	0	0	0	0	0	0	0	0	0	0	0	0	0	0	0	0	0	0	0	0	0	1	0	0	0	0	0	0
Myrmeleotettix _01	Insecta	Orthoptera	Acrididae	Myrmeleotettix		0.502513	0	0	0	0	0	0	0	0	0	0	0	0	0	0	0	0	0	0	0	0	0	0	0	0	0	0	0	0	0	0	0	0	0	0	0	0	0	0	0	0	0	0	0
Myrmeleotettix maculatus	Insecta	Orthoptera	Acrididae	Myrmeleotettix	Myrmeleotettix maculatus	0.502513	0	0	0	0	0	0	0	0	0	0	0	0	0	0	0	0	0	0	0	0	0	0	0	0	0	0	0	0	0	0	0	0	0	0	0	0	0	0	0	0	0	0	0
Mythimna vitellina	Insecta	Lepidoptera	Noctuidae	Mythimna	Mythimna vitellina	0.502513	0	0	0	0	0	0	0	0	0	0	0	0	0	0	0	0	0	0	0	0	1	0	0	0	0	0	0	0	0	0	0	0	0	0	0	0	0	0	0	0	0	0	0
Noctuidae_01	Insecta	Lepidoptera	Noctuidae			0.502513	0	0	0	0	0	0	0	0	0	0	0	0	0	0	0	0	0	0	0	0	0	0	0	0	0	0	0	0	0	0	0	0	0	0	0	0	0	0	0	0	0	0	0
Nysius sp._01	Insecta	Hemiptera	Lygaeidae	Nysius		0.502513	0	0	0	0	0	0	0	0	0	0	0	0	0	0	0	0	0	0	0	0	0	0	0	0	0	0	0	0	0	0	0	0	0	0	0	0	0	0	0	0	0	0	0
Ocnogyna zoraida_01	Insecta	Lepidoptera	Erebidae	Ocnogyna	Ocnogyna zoraida	0.502513	0	0	0	0	0	0	0	0	0	0	0	0	0	0	0	0	0	0	0	0	0	0	0	0	0	0	0	0	0	0	0	0	0	0	0	0	0	0	0	0	0	0	0
Oestroidea_02	Insecta	Diptera				0.502513	0	0	0	0	0	0	0	0	0	0	0	0	0	0	0	0	0	0	0	0	0	0	0	0	0	0	0	0	0	0	0	0	0	0	0	0	0	0	0	0	0	0	0
Ommatoiulus sp._01	Diplopoda	Julida	Julidae	Ommatoiulus		0.502513	0	0	0	0	0	0	0	0	0	0	0	0	0	0	0	0	0	0	0	0	0	0	0	0	0	0	0	0	0	0	0	0	0	1	0	0	0	0	0	0	0	0	0
Oxyopidae_01	Arachnida	Araneae	Oxyopidae			0.502513	0	0	0	0	0	0	0	0	0	0	0	0	0	0	0	0	0	0	0	0	0	0	0	0	0	0	0	0	0	0	0	0	0	0	0	0	0	0	0	0	0	0	0
Pachybrachis sp._01	Insecta	Coleoptera	Chrysomelidae	Pachybrachis		0.502513	0	0	0	0	0	0	0	0	0	0	0	0	0	0	0	0	0	0	0	0	0	0	0	0	0	0	0	0	0	0	0	0	0	0	0	0	0	0	0	0	0	0	0
Pamphagidae_01	Insecta	Orthoptera	Pamphagidae			0.502513	0	0	0	0	0	0	0	0	0	0	0	0	0	0	0	0	0	0	0	0	0	0	0	0	0	0	0	0	0	0	0	0	0	0	0	0	0	0	0	0	0	0	0
Panheteroptera_01	Insecta	Hemiptera				0.502513	0	0	0	0	0	0	0	0	0	0	0	0	0	0	0	0	0	0	0	0	0	0	0	0	0	0	0	0	0	0	0	0	0	0	0	0	0	0	0	0	0	0	0
Panheteroptera_02	Insecta	Hemiptera				0.502513	0	0	0	0	0	0	0	0	0	0	0	0	0	0	0	0	0	0	0	0	0	0	0	0	0	0	0	0	0	0	0	0	0	0	0	0	0	0	0	0	0	0	0
Perilampus sp._01	Insecta	Hymenoptera	Perilampidae	Perilampus		0.502513	0	0	0	0	0	0	0	0	0	0	0	0	0	0	0	0	0	0	0	0	0	0	0	0	0	0	0	0	0	0	0	0	0	0	0	0	0	0	0	0	0	0	0
Phalangium opilio	Arachnida	Opiliones	Phalangiidae	Phalangium	Phalangium opilio	0.502513	0	0	0	0	0	0	0	0	0	0	0	0	0	0	0	0	0	0	0	0	0	0	0	0	0	0	0	0	0	0	0	0	0	0	0	0	0	0	0	0	0	0	0
Philodromidae_01	Arachnida	Araneae	Philodromidae			0.502513	0	0	0	0	0	0	0	0	0	0	0	0	0	0	0	0	0	0	0	0	0	0	0	0	0	0	0	0	0	0	0	0	0	0	0	0	0	0	0	0	0	0	0
Phlegra sp._01	Arachnida	Araneae	Salticidae	Phlegra		0.502513	0	0	0	0	0	0	0	0	0	0	0	0	0	0	0	0	0	0	0	0	0	0	0	0	0	0	0	0	0	0	0	0	0	0	0	0	0	0	0	0	0	0	0
Plexippinae_01	Arachnida	Araneae	Salticidae			0.502513	0	0	0	0	0	0	0	0	0	0	0	0	0	0	0	0	0	0	0	0	0	0	0	0	0	0	0	0	0	0	0	0	0	0	0	0	0	0	0	0	0	0	0
Prosena siberita	Insecta	Diptera	Tachinidae	Prosena	Prosena siberita	0.502513	0	0	0	0	0	0	0	0	0	0	0	0	0	0	0	0	0	0	0	0	0	0	0	0	0	0	0	0	0	0	0	0	0	0	0	0	0	0	0	0	0	0	0
Pterothrixidia rufella	Insecta	Lepidoptera	Pyralidae	Pterothrixidia	Pterothrixidia rufella	0.502513	0	0	0	0	0	0	0	0	0	0	0	0	0	0	0	0	0	0	0	0	0	0	0	0	0	0	0	0	0	0	0	0	0	0	0	0	0	0	0	0	0	0	0
Saturnia pavonia	Insecta	Lepidoptera	Saturniidae	Saturnia	Saturnia pavonia	0.502513	0	0	0	0	0	0	0	0	0	0	0	0	0	0	0	0	0	0	0	0	0	0	0	0	0	0	0	0	0	0	0	0	0	0	0	0	0	0	0	0	0	0	0
Sciaridae_02	Insecta	Diptera	Sciaridae			0.502513	0	0	0	0	0	0	0	0	0	0	0	0	0	0	0	0	0	0	0	0	0	0	0	0	0	0	0	0	0	0	0	0	1	0	0	0	0	0	0	0	0	0	0
Scutelleridae_01	Insecta	Hemiptera	Scutelleridae			0.502513	0	0	0	0	0	0	0	0	0	0	0	0	0	0	0	0	0	0	0	0	0	0	0	0	0	0	0	0	0	0	0	0	0	0	0	0	0	0	0	0	0	0	0
Scythris dissimilella	Insecta	Lepidoptera	Scythrididae	Scythris	Scythris dissimilella	0.502513	0	0	0	0	0	0	0	0	0	0	0	0	0	0	0	0	0	0	0	0	0	0	0	0	0	0	0	0	0	0	0	0	0	1	0	0	0	0	0	0	0	0	0
Smicronyx sp._01	Insecta	Coleoptera	Erirhinidae	Smicronyx		0.502513	0	0	0	0	0	0	0	0	0	0	0	0	0	0	0	0	0	0	0	0	0	0	0	0	0	0	0	0	0	0	0	0	0	0	0	0	0	0	0	0	0	0	0
Sphingidae_01	Insecta	Lepidoptera	Sphingidae			0.502513	0	0	0	0	0	0	0	0	0	0	0	0	0	0	0	0	0	0	0	1	0	0	0	0	0	0	0	0	0	0	0	0	0	0	0	0	0	0	0	0	0	0	0
Stylommatophora_01	Gastropoda	Stylommatophora				0.502513	0	0	0	0	0	0	0	0	0	0	0	0	0	0	0	0	0	0	0	0	0	0	0	0	0	0	0	0	0	0	0	0	0	0	0	0	0	0	0	0	0	0	0
Tachinidae_02	Insecta	Diptera	Tachinidae			0.502513	0	0	0	0	0	0	0	0	0	0	0	0	0	0	0	0	0	0	0	0	0	0	0	0	0	0	0	0	0	0	0	0	0	0	0	0	0	0	0	0	0	0	0
Tenebrionidae_05	Insecta	Coleoptera	Tenebrionidae			0.502513	0	0	0	0	0	0	0	0	0	0	0	0	0	0	0	0	0	0	0	0	0	0	0	0	0	0	0	0	0	0	0	0	0	0	0	0	0	0	0	0	0	0	1
Tenebrionidae_06	Insecta	Coleoptera	Tenebrionidae			0.502513	0	0	0	0	0	0	0	0	0	0	0	0	0	0	0	0	0	0	0	0	0	0	0	0	0	0	0	0	0	0	0	0	0	0	0	0	0	0	0	0	0	0	0
Tephritidae_01	Insecta	Diptera	Tephritidae			0.502513	0	0	0	0	0	0	0	0	0	0	0	0	0	0	0	0	0	0	0	0	0	0	0	0	0	0	0	0	0	0	0	1	0	0	0	0	0	0	0	0	0	0	0
Tephronia gracilaria	Insecta	Lepidoptera	Geometridae	Tephronia	Tephronia gracilaria	0.502513	0	0	0	0	0	0	0	0	0	0	0	0	0	0	0	0	0	0	0	0	0	0	0	0	0	0	0	0	1	0	0	0	0	0	0	0	0	0	0	0	0	0	0
Thalpophila vitalba	Insecta	Lepidoptera	Noctuidae	Thalpophila	Thalpophila vitalba	0.502513	0	0	0	0	0	1	0	0	0	0	0	0	0	0	0	0	0	0	0	0	0	0	0	0	0	0	0	0	0	0	0	0	0	0	0	0	0	0	0	0	0	0	0
Thanatus formicinus	Arachnida	Araneae	Philodromidae	Thanatus	Thanatus formicinus	0.502513	0	0	0	0	0	0	0	0	0	0	0	0	0	0	0	0	0	0	0	0	0	0	0	0	0	0	0	0	0	0	0	0	0	0	0	0	0	0	0	0	0	0	0
Tipula fascipennis	Insecta	Diptera	Tipulidae	Tipula	Tipula fascipennis	0.502513	0	0	0	0	0	0	0	0	0	0	0	0	0	0	0	0	0	0	0	0	0	0	0	0	0	0	0	0	0	0	0	0	0	0	0	0	0	0	0	0	0	0	0
Tipulidae_01	Insecta	Diptera	Tipulidae			0.502513	0	0	0	0	0	0	0	0	0	0	0	0	0	0	0	0	0	0	0	0	0	0	0	0	0	0	0	0	0	0	0	0	0	0	0	0	0	0	0	0	0	0	0
Vesperus conicicollis	Insecta	Coleoptera	Cerambycidae	Vesperus	Vesperus conicicollis	0.502513	0	0	0	0	0	0	0	0	0	0	0	0	0	0	0	0	0	0	0	0	0	0	0	0	0	0	0	1	0	0	0	0	0	0	0	0	0	0	0	0	0	0	0
Vesperus xatarti	Insecta	Coleoptera	Cerambycidae	Vesperus	Vesperus xatarti	0.502513	0	0	0	0	0	0	0	0	0	0	0	0	0	0	0	0	0	0	0	0	0	0	0	0	0	0	0	0	0	0	0	0	0	0	0	0	0	0	0	0	0	0	0
Zabrus ignavus	Insecta	Coleoptera	Carabidae	Zabrus	Zabrus ignavus	0.502513	0	0	0	0	0	0	0	0	0	0	0	0	0	0	0	0	0	0	0	0	0	0	0	0	0	0	0	0	0	0	0	0	0	0	0	0	0	0	0	0	0	0	0
Zabrus sp._01	Insecta	Coleoptera	Carabidae	Zabrus		0.502513	0	0	0	0	0	0	0	0	0	0	0	0	0	0	0	0	0	0	0	0	0	0	0	0	0	0	0	0	0	0	0	0	0	0	0	0	0	0	0	0	0	0	0
[truncated: 156 more columns]

## Sheet: Table II
Table II. Sample metadata.
Sample	Species	Country	Province	Region	Year	Sex	Phenology period
R004	Dupont's Lark	Spain	Soria	Western Iberian Range	2017	Male	Breeding season
R018	Dupont's Lark	Spain	Soria	Western Iberian Range	2017	Female	Breeding season
R020	Dupont's Lark	Spain	Soria	Western Iberian Range	2017	Male	Breeding season
R024	Dupont's Lark	Spain	Soria	Western Iberian Range	2017	Male	Breeding season
R025	Dupont's Lark	Spain	Soria	Western Iberian Range	2017	Male	Breeding season
R026	Dupont's Lark	Spain	Soria	Western Iberian Range	2017	Male	Breeding season
R029	Dupont's Lark	Spain	Soria	Western Iberian Range	2017	Male	Breeding season
R031	Dupont's Lark	Spain	Soria	Western Iberian Range	2017	Male	Breeding season
R032	Dupont's Lark	Spain	Soria	Western Iberian Range	2017	Male	Breeding season
R034	Dupont's Lark	Spain	Soria	Western Iberian Range	2017	Male	Breeding season
R036	Dupont's Lark	Spain	Soria	Western Iberian Range	2017	Male	Breeding season
R038	Dupont's Lark	Spain	Soria	Western Iberian Range	2017	Male	Breeding season
R039	Dupont's Lark	Spain	Soria	Western Iberian Range	2017	Male	Breeding season
R041	Dupont's Lark	Spain	Soria	Western Iberian Range	2017	Female	Breeding season
R042	Dupont's Lark	Spain	Soria	Western Iberian Range	2017	Male	Breeding season
R055	Dupont's Lark	Spain	Soria	Western Iberian Range	2017	Male	Breeding season
R056	Dupont's Lark	Spain	Soria	Western Iberian Range	2017	Male	Breeding season
R061	Dupont's Lark	Spain	Soria	Western Iberian Range	2017	Male	Breeding season
R071	Dupont's Lark	Spain	Soria	Western Iberian Range	2017	Male	Breeding season
R073	Dupont's Lark	Spain	Soria	Western Iberian Range	2017	Male	Breeding season
R079	Dupont's Lark	Spain	Soria	Western Iberian Range	2017	Male	Breeding season
R080	Dupont's Lark	Spain	Soria	Western Iberian Range	2017	Male	Breeding season
R081	Dupont's Lark	Spain	Soria	Western Iberian Range	2017	Male	Breeding season
R082	Dupont's Lark	Spain	Soria	Western Iberian Range	2017	Male	Breeding season
R085	Dupont's Lark	Spain	Soria	Western Iberian Range	2017	Male	Breeding season
R087	Dupont's Lark	Spain	Soria	Western Iberian Range	2017	Female	Breeding season
R093	Dupont's Lark	Spain	Soria	Western Iberian Range	2017	Male	Breeding season
R095	Dupont's Lark	Spain	Soria	Western Iberian Range	2017	Male	Breeding season
R098	Dupont's Lark	Spain	Soria	Western Iberian Range	2017	Male	Breeding season
R108	Dupont's Lark	Spain	Soria	Western Iberian Range	2017	Male	Breeding season
R109	Dupont's Lark	Spain	Soria	Western Iberian Range	2017	Male	Breeding season
R111	Dupont's Lark	Spain	Soria	Western Iberian Range	2017	Male	Breeding season
R112	Dupont's Lark	Spain	Soria	Western Iberian Range	2017	Male	Breeding season
R114	Dupont's Lark	Spain	Soria	Western Iberian Range	2017	Male	Breeding season
R117	Dupont's Lark	Spain	Soria	Western Iberian Range	2017	Male	Breeding season
R123	Dupont's Lark	Spain	Soria	Western Iberian Range	2017	Male	Breeding season
R124	Dupont's Lark	Spain	Soria	Western Iberian Range	2017	Male	Breeding season
R127	Dupont's Lark	Spain	Soria	Western Iberian Range	2017	Male	Breeding season
R128	Dupont's Lark	Spain	Soria	Western Iberian Range	2017	Male	Breeding season
R129	Dupont's Lark	Spain	Soria	Western Iberian Range	2017	Male	Breeding season
R131	Dupont's Lark	Spain	Soria	Western Iberian Range	2017	Male	Breeding season
R132	Dupont's Lark	Spain	Soria	Western Iberian Range	2017	Male	Breeding season
R133	Dupont's Lark	Spain	Soria	Western Iberian Range	2017	Male	Breeding season
R139	Dupont's Lark	Spain	Soria	Western Iberian Range	2017	Male	Breeding season
R141	Dupont's Lark	Spain	Soria	Western Iberian Range	2017	Male	Breeding season
R142	Dupont's Lark	Spain	Soria	Western Iberian Range	2017	Male	Breeding season
R143	Dupont's Lark	Spain	Soria	Western Iberian Range	2017	Male	Breeding season
R146	Dupont's Lark	Spain	Soria	Western Iberian Range	2017	Male	Breeding season
R147	Dupont's Lark	Spain	Soria	Western Iberian Range	2017	Female	Breeding season
R149	Dupont's Lark	Spain	Soria	Western Iberian Range	2017	Male	Breeding season
R150	Dupont's Lark	Spain	Soria	Western Iberian Range	2017	Female	Breeding season
R153	Dupont's Lark	Spain	Soria	Western Iberian Range	2017	Male	Breeding season
R155	Dupont's Lark	Spain	Soria	Western Iberian Range	2017	Female	Breeding season
R156	Dupont's Lark	Spain	Soria	Western Iberian Range	2017	Male	Breeding season
R157	Dupont's Lark	Spain	Soria	Western Iberian Range	2017	Male	Breeding season
R173	Dupont's Lark	Spain	Soria	Western Iberian Range	2017	Male	Non-breeding season
R174	Dupont's Lark	Spain	Soria	Western Iberian Range	2017	Male	Non-breeding season
R175	Dupont's Lark	Spain	Soria	Western Iberian Range	2017	Male	Non-breeding season
R180	Dupont's Lark	Spain	Soria	Western Iberian Range	2017	Male	Non-breeding season
R182	Dupont's Lark	Spain	Soria	Western Iberian Range	2017	Male	Non-breeding season
R183	Dupont's Lark	Spain	Soria	Western Iberian Range	2017	Male	Non-breeding season
R185	Dupont's Lark	Spain	Soria	Western Iberian Range	2017	Male	Non-breeding season
R186	Dupont's Lark	Spain	Soria	Western Iberian Range	2017	Male	Non-breeding season
R189	Dupont's Lark	Spain	Soria	Western Iberian Range	2017	Male	Non-breeding season
R190	Dupont's Lark	Spain	Soria	Western Iberian Range	2017	Male	Non-breeding season
R191	Dupont's Lark	Spain	Soria	Western Iberian Range	2017	Male	Non-breeding season
R194	Dupont's Lark	Spain	Teruel	Southern Plateau	2018	Male	Breeding season
R196	Dupont's Lark	Spain	Teruel	Southern Plateau	2018	Male	Breeding season
R198	Dupont's Lark	Spain	Teruel	Southern Plateau	2018	Male	Breeding season
R205	Dupont's Lark	Spain	Murcia	Southern Spain	2018	Male	Breeding season
R208	Dupont's Lark	Spain	Murcia	Southern Spain	2018	Male	Breeding season
R220	Dupont's Lark	Spain	Segovia	Northern Plateau	2018	Male	Breeding season
R224	Dupont's Lark	Spain	Segovia	Northern Plateau	2018	Male	Breeding season
R226	Dupont's Lark	Spain	Segovia	Northern Plateau	2018	Male	Breeding season
R228	Dupont's Lark	Spain	Segovia	Northern Plateau	2018	Female	Breeding season
R230	Dupont's Lark	Spain	Segovia	Northern Plateau	2018	Male	Breeding season
R231	Dupont's Lark	Spain	Segovia	Northern Plateau	2018	Male	Breeding season
R232	Dupont's Lark	Spain	Segovia	Northern Plateau	2018	Male	Breeding season
R233	Dupont's Lark	Spain	Segovia	Northern Plateau	2018	Male	Breeding season
R234	Dupont's Lark	Spain	Segovia	Northern Plateau	2018	Male	Breeding season
R235	Dupont's Lark	Spain	Segovia	Northern Plateau	2018	Female	Breeding season
R242	Dupont's Lark	Spain	Zaragoza	Ebro Valley	2018	Male	Breeding season
R244	Dupont's Lark	Spain	Zaragoza	Ebro Valley	2018	Male	Breeding season
R245	Dupont's Lark	Spain	Zaragoza	Ebro Valley	2018	Male	Breeding season
R246	Dupont's Lark	Spain	Zaragoza	Ebro Valley	2018	Male	Breeding season
R249	Dupont's Lark	Spain	Zaragoza	Ebro Valley	2018	Male	Breeding season
R252	Dupont's Lark	Spain	Zaragoza	Ebro Valley	2018	Male	Breeding season
R254	Dupont's Lark	Spain	Zaragoza	Ebro Valley	2018	Male	Breeding season
R255	Dupont's Lark	Spain	Zaragoza	Ebro Valley	2018	Male	Breeding season
R256	Dupont's Lark	Spain	Zaragoza	Ebro Valley	2018	Male	Breeding season
R258	Dupont's Lark	Spain	Zaragoza	Ebro Valley	2018	Male	Breeding season
R266	Dupont's Lark	Spain	Guadalajara	Eastern Iberian Range	2018	Male	Breeding season
R269	Dupont's Lark	Spain	Guadalajara	Eastern Iberian Range	2018	Male	Breeding season
R271	Dupont's Lark	Spain	Teruel	Eastern Iberian Range	2018	Male	Breeding season
R272	Dupont's Lark	Spain	Teruel	Eastern Iberian Range	2018	Male	Breeding season
R275	Dupont's Lark	Spain	Teruel	Eastern Iberian Range	2018	Male	Breeding season
R287	Dupont's Lark	Spain	Teruel	Eastern Iberian Range	2018	Male	Breeding season
R291	Dupont's Lark	Spain	Teruel	Eastern Iberian Range	2018	Male	Breeding season
R293	Dupont's Lark	Spain	Teruel	Eastern Iberian Range	2018	Male	Breeding season
R298	Dupont's Lark	Spain	Teruel	Eastern Iberian Range	2018	Male	Breeding season
R302	Dupont's Lark	Spain	Teruel	Eastern Iberian Range	2018	Male	Breeding season
R304	Dupont's Lark	Spain	Teruel	Eastern Iberian Range	2018	Male	Breeding season
R306	Dupont's Lark	Spain	Soria	Western Iberian Range	2018	Male	Breeding season
R311	Dupont's Lark	Spain	Soria	Western Iberian Range	2018	Male	Breeding season
R315	Dupont's Lark	Spain	Soria	Western Iberian Range	2018	Male	Breeding season
R319	Dupont's Lark	Spain	Soria	Western Iberian Range	2018	Male	Breeding season
R320	Dupont's Lark	Spain	Soria	Western Iberian Range	2018	Male	Breeding season
R321	Dupont's Lark	Spain	Soria	Western Iberian Range	2018	Male	Breeding season
R326	Dupont's Lark	Spain	Soria	Western Iberian Range	2018	Female	Breeding season
R329	Dupont's Lark	Spain	Guadalajara	Eastern Iberian Range	2018	Male	Breeding season
R330	Dupont's Lark	Spain	Guadalajara	Eastern Iberian Range	2018	Male	Breeding season
R331	Dupont's Lark	Spain	Guadalajara	Eastern Iberian Range	2018	Male	Breeding season
R332	Dupont's Lark	Spain	Guadalajara	Eastern Iberian Range	2018	Male	Breeding season
R333	Dupont's Lark	Spain	Guadalajara	Eastern Iberian Range	2018	Male	Breeding season
R334	Dupont's Lark	Spain	Guadalajara	Eastern Iberian Range	2018	Male	Breeding season
R336	Dupont's Lark	Spain	Soria	Western Iberian Range	2018	Male	Breeding season
R337	Dupont's Lark	Spain	Teruel	Eastern Iberian Range	2018	Male	Breeding season
R350	Dupont's Lark	Spain	Soria	Western Iberian Range	2018	Male	Breeding season
R352	Dupont's Lark	Spain	Soria	Western Iberian Range	2018	Male	Breeding season
R355	Dupont's Lark	Spain	Guadalajara	Eastern Iberian Range	2018	Male	Breeding season
R357	Dupont's Lark	Spain	Guadalajara	Eastern Iberian Range	2018	Male	Breeding season
R358	Dupont's Lark	Spain	Guadalajara	Eastern Iberian Range	2018	Male	Breeding season
R361	Dupont's Lark	Spain	Teruel	Eastern Iberian Range	2018	Male	Breeding season
R362	Dupont's Lark	Spain	Teruel	Eastern Iberian Range	2018	Male	Breeding season
R365	Dupont's Lark	Spain	Soria	Western Iberian Range	2018	Male	Breeding season
R366	Dupont's Lark	Spain	Soria	Western Iberian Range	2018	Male	Breeding season
R370	Dupont's Lark	Spain	Teruel	Eastern Iberian Range	2018	Male	Breeding season
R371	Dupont's Lark	Spain	Teruel	Eastern Iberian Range	2018	Male	Breeding season
R372	Dupont's Lark	Spain	Teruel	Ebro Valley	2018	Male	Breeding season
R373	Dupont's Lark	Spain	Teruel	Ebro Valley	2018	Male	Breeding season
R374	Dupont's Lark	Spain	Teruel	Ebro Valley	2018	Male	Breeding season
R375	Dupont's Lark	Spain	Teruel	Ebro Valley	2018	Male	Breeding season
R378	Dupont's Lark	Spain	Navarra	Ebro Valley	2018	Male	Breeding season
R380	Dupont's Lark	Spain	Navarra	Ebro Valley	2018	Male	Breeding season
R382	Dupont's Lark	Spain	Navarra	Ebro Valley	2018	Male	Breeding season
R402	Dupont's Lark	Spain	Soria	Western Iberian Range	2018	Male	Breeding season
R405	Dupont's Lark	Spain	Zaragoza	Ebro Valley	2018	Male	Breeding season
R407	Dupont's Lark	Spain	Zaragoza	Ebro Valley	2018	Male	Breeding season
R408	Dupont's Lark	Spain	Zaragoza	Ebro Valley	2018	Male	Breeding season
R409	Dupont's Lark	Spain	Zaragoza	Ebro Valley	2018	Male	Breeding season
R411	Dupont's Lark	Spain	Zaragoza	Ebro Valley	2018	Male	Breeding season
R413	Dupont's Lark	Spain	Zaragoza	Ebro Valley	2018	Male	Breeding season
R414	Dupont's Lark	Spain	Zaragoza	Ebro Valley	2018	Male	Breeding season
R417	Dupont's Lark	Spain	Zaragoza	Ebro Valley	2018	Female	Breeding season
R420	Dupont's Lark	Spain	Navarra	Ebro Valley	2018	Male	Breeding season
R421	Dupont's Lark	Spain	Navarra	Ebro Valley	2018	Male	Breeding season
R422	Dupont's Lark	Spain	Navarra	Ebro Valley	2018	Male	Breeding season
R470	Dupont's Lark	Spain	Lleida	Ebro Valley	2019	Male	Breeding season
R471	Dupont's Lark	Spain	Cuenca	Southern Plateau	2019	Male	Breeding season
R473	Dupont's Lark	Spain	Cuenca	Southern Plateau	2019	Male	Breeding season
R474	Dupont's Lark	Spain	Cuenca	Southern Plateau	2019	Male	Breeding season
R475	Dupont's Lark	Spain	Cuenca	Southern Plateau	2019	Male	Breeding season
R477	Dupont's Lark	Spain	Cuenca	Southern Plateau	2019	Male	Breeding season
R478	Dupont's Lark	Spain	Cuenca	Southern Plateau	2019	Male	Breeding season
R480	Dupont's Lark	Spain	Cuenca	Southern Plateau	2019	Male	Breeding season
R484	Dupont's Lark	Spain	Cuenca	Southern Plateau	2019	Male	Breeding season
R485	Dupont's Lark	Spain	Cuenca	Southern Plateau	2019	Male	Breeding season
R486	Dupont's Lark	Spain	Cuenca	Southern Plateau	2019	Male	Breeding season
R488	Dupont's Lark	Spain	Cuenca	Southern Plateau	2019	Male	Breeding season
R494	Dupont's Lark	Spain	Cuenca	Southern Plateau	2019	Female	Breeding season
R495	Dupont's Lark	Spain	Lleida	Ebro Valley	2019	Male	Breeding season
R496	Dupont's Lark	Spain	Segovia	Northern Plateau	2019	Male	Breeding season
R497	Dupont's Lark	Spain	Burgos	Northern Plateau	2019	Male	Breeding season
R499	Dupont's Lark	Spain	Segovia	Northern Plateau	2019	Male	Breeding season
R500	Dupont's Lark	Spain	Segovia	Northern Plateau	2019	Male	Breeding season
R504	Dupont's Lark	Spain	Soria	Western Iberian Range	2019	Female	Breeding season
R509	Dupont's Lark	Spain	Soria	Western Iberian Range	2019	Male	Breeding season
R510	Dupont's Lark	Spain	Soria	Western Iberian Range	2019	Male	Breeding season
R511	Dupont's Lark	Spain	Soria	Western Iberian Range	2019	Male	Breeding season
R514	Dupont's Lark	Spain	Soria	Western Iberian Range	2019	Male	Breeding season
R515	Dupont's Lark	Spain	Soria	Western Iberian Range	2019	Male	Breeding season
R523	Dupont's Lark	Morocco	Ain Bni Mathar	Ain Bni Mathar	2020	Male	Breeding season
R524	Dupont's Lark	Morocco	Ain Bni Mathar	Ain Bni Mathar	2020	Male	Breeding season
R525	Dupont's Lark	Morocco	Ain Bni Mathar	Ain Bni Mathar	2020	Male	Breeding season
R526	Dupont's Lark	Morocco	Ain Bni Mathar	Ain Bni Mathar	2020	Male	Breeding season
R527	Dupont's Lark	Morocco	Ain Bni Mathar	Ain Bni Mathar	2020	Male	Breeding season
R529	Dupont's Lark	Morocco	Ain Bni Mathar	Ain Bni Mathar	2020	Male	Breeding season
R532	Dupont's Lark	Morocco	Ain Bni Mathar	Ain Bni Mathar	2020	Male	Breeding season
R533	Dupont's Lark	Morocco	Ain Bni Mathar	Ain Bni Mathar	2020	Male	Breeding season
R535	Dupont's Lark	Morocco	Ain Bni Mathar	Ain Bni Mathar	2020	Male	Breeding season
R540	Dupont's Lark	Morocco	Anti-Atlas	Anti-Atlas	2020	Male	Breeding season
R542	Dupont's Lark	Morocco	Anti-Atlas	Anti-Atlas	2020	Male	Breeding season
R546	Dupont's Lark	Morocco	Midelt-Missour	Midelt-Missour	2020	Male	Breeding season
R549	Dupont's Lark	Morocco	Plateau de Rekkam	Plateau de Rekkam	2020	Male	Breeding season
R551	Dupont's Lark	Morocco	Midelt-Missour	Midelt-Missour	2020	Male	Breeding season
R552	Dupont's Lark	Morocco	Midelt-Missour	Midelt-Missour	2020	Male	Breeding season
R556	Dupont's Lark	Morocco	Midelt-Missour	Midelt-Missour	2020	Male	Breeding season
R558	Dupont's Lark	Morocco	Midelt-Missour	Midelt-Missour	2020	Male	Breeding season
R559	Dupont's Lark	Morocco	Midelt-Missour	Midelt-Missour	2020	Male	Breeding season
R563	Dupont's Lark	Morocco	Plateau de Rekkam	Plateau de Rekkam	2020	Male	Breeding season
R564	Dupont's Lark	Morocco	Plateau de Rekkam	Plateau de Rekkam	2020	Female	Breeding season
R565	Dupont's Lark	Morocco	Plateau de Rekkam	Plateau de Rekkam	2020	Male	Breeding season
R566	Dupont's Lark	Morocco	Plateau de Rekkam	Plateau de Rekkam	2020	Male	Breeding season
R567	Dupont's Lark	Morocco	Ain Bni Mathar	Ain Bni Mathar	2020	Male	Breeding season
R569	Dupont's Lark	Morocco	Ain Bni Mathar	Ain Bni Mathar	2020	Male	Breeding season
R572	Dupont's Lark	Morocco	Ain Bni Mathar	Ain Bni Mathar	2020	Male	Breeding season
R573	Dupont's Lark	Morocco	Ain Bni Mathar	Ain Bni Mathar	2020	Male	Breeding season
R578	Dupont's Lark	Morocco	Midelt-Missour	Midelt-Missour	2020	Male	Breeding season
R581	Dupont's Lark	Morocco	Plateau de Rekkam	Plateau de Rekkam	2020	Male	Breeding season
