# Supplementary material for: Spatio-temporal variation of the endangered Dupont’s Lark diet across Iberia and Morocco
Source: PLoS One. 2024 Dec 11;19(12):e0301318. doi: 10.1371/journal.pone.0301318 (PMC11633968; doi:10.1371/journal.pone.0301318)
Supplement: S4 Appendix — (XLSX) [file pone.0301318.s008.xlsx]

## Sheet: Table I
Table I. Results of order-level and family-level multivariate generalized models (MGLMs) for the differences in diet composition between Spain and Morocco. Results of the univariate tests are also displayed. Significant p values are indicated in bold.
Multivariate Test							Univariate Test
	Residual df	df. Diff	Deviance	p				Country
Order Model						Taxon Level	Taxon	Deviance	p
Country	173	1	30.82	0.002		Order	Araneae	0.04	0.993
						Order	Archaeognatha	1.36	0.94
Family Model						Order	Blattodea	0.25	0.99
Country	173	1	97.5	0.001		Order	Coleoptera	0.09	0.99
						Order	Diptera	2.4	0.71
						Order	Hemiptera	1.16	0.94
						Order	Hymenoptera	0.34	0.99
						Order	Julida	1.26	0.94
						Order	Lepidoptera	1.32	0.93
						Order	Opiliones	0.01	0.99
						Order	Orthoptera	18.83	0.001
						Order	Stylommatophora	3.77	0.422
						Family	Acrididae	19.574	0.001
						Family	Anobiidae	3.76938	0.875
						Family	Anthicidae	0.674446	1
						Family	Aphididae	0.33614	1
						Family	Araneidae	3.76938	0.806
						Family	Bibionidae	1.01489	1
						Family	Blattellidae	1.32179	1
						Family	Blattidae	0.33614	1
						Family	Calliphoridae	0.33614	1
						Family	Carabidae	2.11467	0.989
						Family	Cecidomyiidae	0.33614	1
						Family	Cerambycidae	1.01489	1
						Family	Chironomidae	0.33614	1
						Family	Chloropidae	0.33614	1
						Family	Chrysomelidae	0.516447	1
						Family	Crambidae	1.3575	1
						Family	Culicidae	0.602036	1
						Family	Curculionidae	0.00319985	1
						Family	Cydnidae	1.08438	1
						Family	Ectobiidae	0.33614	1
						Family	Elateridae	0.674446	1
						Family	Erebidae	1.01489	1
						Family	Eresidae	0.33614	1
						Family	Erirhinidae	3.76938	0.919
						Family	Formicidae	1.16363	1
						Family	Gelechiidae	1.7023	0.999
						Family	Geometridae	9.50534	0.029
						Family	Geotrupidae	0.674446	1
						Family	Gnaphosidae	0.33614	1
						Family	Histeridae	0.674446	1
						Family	Ichneumonidae	0	1
						Family	Julidae	1.25659	1
						Family	Lasiocampidae	0.674446	1
						Family	Lycosidae	0.574232	1
						Family	Machilidae	1.3575	1
						Family	Nitidulidae	0.602036	1
						Family	Noctuidae	2.06683	0.989
						Family	Nymphalidae	1.7023	0.999
						Family	Oxyopidae	3.76938	0.919
						Family	Pamphagidae	0.33614	1
						Family	Pentatomidae	2.3986	0.987
						Family	Perilampidae	0.33614	1
						Family	Phalangiidae	0.00744588	1
						Family	Philodromidae	0.674446	1
						Family	Pyralidae	0.674446	1
						Family	Reduviidae	0.674446	1
						Family	Salticidae	0.33614	1
						Family	Saturniidae	0.251255	1
						Family	Scarabaeidae	4.54318	0.613
						Family	Sciaridae	4.09885	0.636
						Family	Scirtidae	4.17977	0.613
						Family	Scutelleridae	0.33614	1
						Family	Scythrididae	0.33614	1
						Family	Sphingidae	0.33614	1
						Family	Tabanidae	0.33614	1
						Family	Tachinidae	0.409922	1
						Family	Tenebrionidae	0.657099	1
						Family	Tephritidae	0.33614	1
						Family	Tipulidae	4.54318	0.613
						Family	Tortricidae	0.674446	1

## Sheet: Table II
Table II. Results of order-level and family-level multivariate generalized models (MGLMs) for the differences in diet composition between Spanish regions. Results of the pairwise comparison and univariate tests are also displayed. Significant p values are indicated in bold.
Multivariate Test							Univariate Test
	Residual df	df. Diff	Deviance	p				Region
Order Model						Taxon Level	Taxon	Deviance	p
Region	141	4	111.9	0.001		Order	Araneae	0.52	0.99
						Order	Archaeognatha	7.01	0.57
Family Model						Order	Blattodea	3.6	0.92
Region	141	4	321.5	0.001		Order	Coleoptera	8.83	0.41
						Order	Diptera	2.33	0.97
						Order	Hemiptera	0.93	0.99
Pairwise comparison						Order	Hymenoptera	5.96	0.71
	Deviance	p				Order	Julida	9.08	0.41
Order Model						Order	Lepidoptera	51.91	0.001
Western Iberian Range - Ebro Valley	45.27	0.001				Order	Opiliones	9.06	0.41
Western Iberian Range - Eastern Iberian Range	41.37	0.002				Order	Orthoptera	12.65	0.12
Western Iberian Range - Northern Plateau	29.92	0.017				Family	Acrididae	12.3898	0.166
Western Iberian Range - Southern Plateau	25.75	0.044				Family	Anthicidae	6.5787	0.927
Northen Plateau - Southern Plateau	24.3	0.065				Family	Anthomyiidae	0	1
Ebro Valley - Northern Plateau	23.88	0.065				Family	Aphididae	0	1
Eastern Iberian Range - Northern Plateau	17.34	0.28				Family	Bibionidae	5.26676	0.978
Eastern Iberian Range - Southern Plateau	11.96	0.64				Family	Blattellidae	1.59611	1
Ebro Valley - Southern Plateau	10.24	0.7				Family	Blattidae	3.5629	0.998
Eastern Iberian Range - Ebro Valley	6.83	0.8				Family	Calliphoridae	0	1
						Family	Carabidae	12.7714	0.166
Family Model						Family	Cecidomyiidae	1.59611	1
Western Iberian Range - Ebro Valley	135.76	0.001				Family	Cerambycidae	4.83996	0.978
Western Iberian Range - Eastern Iberian Range	131.38	0.001				Family	Chironomidae	1.59611	1
Western Iberian Range - Northern Plateau	91.71	0.001				Family	Chloropidae	1.59611	1
Western Iberian Range - Southern Plateau	78.42	0.001				Family	Chrysomelidae	7.43365	0.804
Ebro Valley - Southern Plateau	50.1	0.012				Family	Crambidae	5.05506	0.978
Ebro Valley - Northern Plateau	46.07	0.016				Family	Culicidae	4.03722	0.99
Northen Plateau - Southern Plateau	41.94	0.056				Family	Curculionidae	3.54307	0.998
Eastern Iberian Range - Southern Plateau	40.67	0.06				Family	Cydnidae	7.25261	0.816
Eastern Iberian Range - Northern Plateau	38.31	0.069				Family	Ectobiidae	0	1
Eastern Iberian Range - Ebro Valley	30.54	0.252				Family	Elateridae	3.20935	0.999
						Family	Erebidae	4.83996	0.978
						Family	Eresidae	1.59611	1
						Family	Formicidae	5.58869	0.977
						Family	Gelechiidae	6.184	0.962
						Family	Geometridae	21.6554	0.001
						Family	Geotrupidae	2.37292	1
						Family	Gnaphosidae	1.59611	1
						Family	Histeridae	2.37292	1
						Family	Julidae	9.07738	0.566
						Family	Lasiocampidae	3.20935	0.999
Western Iberian Range - Ablitas	38.83	0.112				Family	Lycosidae	5.70526	0.977
Eastern Iberian Range - Ademuz-Valeria	37.23	0.118				Family	Machilidae	7.01325	0.869
Altiplano - Ademuz-Valeria	30.66	0.389				Family	Nitidulidae	3.20935	0.999
Eastern Iberian Range - Ebro Valley-Alfés	30.18	0.389				Family	Noctuidae	54.8823	0.001
Hoces y Corcos - Ablitas	29.29	0.389				Family	Nymphalidae	8.15487	0.69
Ablitas - Ademuz-Valeria	27.21	0.416				Family	Pamphagidae	3.26041	0.999
Eastern Iberian Range - Altiplano	27.21	0.416				Family	Pentatomidae	3.28496	0.999
Ablitas - Eastern Iberian Range	24.78	0.477				Family	Perilampidae	0	1
Altiplano - Ebro Valley-Alfés	20.16	0.815				Family	Phalangiidae	9.05913	0.566
Hoces y Corcos - Altiplano	19.91	0.815				Family	Philodromidae	7.04509	0.862
Ablitas - Ebro Valley-Alfés	16.3	0.815				Family	Pyralidae	3.20935	0.999
Ablitas - Altiplano	15.92	0.815				Family	Reduviidae	5.53197	0.977
						Family	Salticidae	1.59611	1
						Family	Saturniidae	4.83996	0.978
						Family	Scarabaeidae	5.29878	0.978
						Family	Sciaridae	1.59611	1
						Family	Scirtidae	7.74239	0.719
						Family	Scutelleridae	0	1
						Family	Scythrididae	1.59611	1
						Family	Sphingidae	1.59611	1
						Family	Tabanidae	1.59611	1
						Family	Tachinidae	2.3456	1
						Family	Tenebrionidae	15.8287	0.042
						Family	Tephritidae	1.59611	1
						Family	Tipulidae	12.6153	0.166
						Family	Tortricidae	2.07043	1

## Sheet: Table III
Table III. Results of order-level and family-level multivariate generalized models (MGLMs) for the differences in diet composition between breeding and non-breeding seasons. Results of the univariate tests are also displayed. Significant p values are indicated in bold.
Multivariate Test							Univariate Test
	Residual df	df. Diff	Deviance	p				Phenology period
Order Model						Taxon Level	Taxon	Deviance	p
Phenology period	64	1	30.35	0.001		Order	Araneae	0.731198	0.95
						Order	Archaeognatha	0.278914	0.95
Family Model						Order	Blattodea	0.278914	0.95
Phenology period	64	1	54.15	0.006		Order	Coleoptera	0.602864	0.95
						Order	Diptera	0.680034	0.95
						Order	Hemiptera	0.161913	0.95
						Order	Hymenoptera	0.0119282	0.95
						Order	Julida	6.02128	0.121
						Order	Lepidoptera	1.46531	0.901
						Order	Opiliones	1.13763	0.937
						Order	Orthoptera	17.2237	0.001
						Family	Acrididae	15.2237	0.002
						Family	Anthomyiidae	0.278914	1
						Family	Blattellidae	0.278914	1
						Family	Carabidae	0.0955844	1
						Family	Cecidomyiidae	0.278914	1
						Family	Cerambycidae	0.847644	1
						Family	Chironomidae	0.561438	1
						Family	Chloropidae	0.278914	1
						Family	Chrysomelidae	0.0119282	1
						Family	Crambidae	1.43149	0.997
						Family	Curculionidae	0.180492	1
						Family	Cydnidae	2.03129	0.951
						Family	Elateridae	0.561438	1
						Family	Erebidae	1.13763	0.999
						Family	Eresidae	0.278914	1
						Family	Formicidae	0.0742881	1
						Family	Gelechiidae	0.208134	1
						Family	Geometridae	0.120427	1
						Family	Geotrupidae	0.561438	1
						Family	Gnaphosidae	0.278914	1
						Family	Histeridae	0.561438	1
						Family	Julidae	6.02128	0.167
						Family	Lasiocampidae	0.847644	1
						Family	Lycosidae	0.0310662	1
						Family	Lygaeidae	0	1
						Family	Machilidae	0.278914	1
						Family	Nitidulidae	0.561438	1
						Family	Noctuidae	4.06823	0.528
						Family	Nymphalidae	1.43149	0.997
						Family	Pentatomidae	0.208134	1
						Family	Phalangiidae	1.13763	0.999
						Family	Pyralidae	0.865965	1
						Family	Salticidae	0.561438	1
						Family	Saturniidae	0.847644	1
						Family	Scarabaeidae	0.208134	1
						Family	Sciaridae	0.278914	1
						Family	Scythrididae	0.278914	1
						Family	Sphingidae	0.278914	1
						Family	Tabanidae	0.278914	1
						Family	Tachinidae	0.561438	1
						Family	Tenebrionidae	0.070049	1
						Family	Tephritidae	0.278914	1
						Family	Tipulidae	3.2824	0.704
						Family	Tortricidae	0.278914	1
